# Supplementary material for: Panax Ginseng alleviates thioacetamide-induced liver injury in ovariectomized rats: Crosstalk between inflammation and oxidative stress
Source: PLoS One. 2021 Nov 29;16(11):e0260507. doi: 10.1371/journal.pone.0260507 (PMC8629276; doi:10.1371/journal.pone.0260507)
Supplement: S1 Data — (XLSX) [file pone.0260507.s001.xlsx]

## Sheet: AST &ALT
	AST
		sham	ovx	TAA	Gin low	Gin high
		33.25	50.3	154.25	143.25	100.25
		45.25	49.3	165.25	123.25	98.87
		39.36	51.2	149.25	133.57	99.68
		45.25	45.25	155.36	121.25	108.25
		44.9	59.1	172.35	116.25	107.25
	mean	41.602	51.03	159.292	127.514	102.86
	sd	5.298	5.05193	9.3238	10.8235	4.50469
	se	2.1629	2.06244	3.80643	4.41868	1.83903
				3.12154	0.800505	0.645732
	ALT
		sham	ovx	TAA	Gin low	Gin high
		43.25	54.24	145.25	145.25	112.25
		39.88	48.66	187.25	135.25	102.25
		42.25	53.25	154.25	129.25	135.25
		45.65	55.02	144.25	136.25	107.25
		48.31	58.91	199.25	140.25	100.25
	mean	43.868	54.016	166.05	137.25	111.45
	sd	3.23307	3.68385	25.4892	5.95819	14.0961
	se	1.31989	1.50392	10.4059	2.43242	5.75471
				3.07409	0.826558	0.671183

## Sheet: protein & bilirubin
	protein
		sham	ovx	TAA	Gin low	Gin high
		10.02	9.52	5.21	6.25	8.25
		10.65	10.04	5.47	6.89	8.01
		9.99	9.99	4.99	7.01	7.59
		10.65	9.97	6.02	6.98	7.14
		10.36	9.14	5.12	6.35	7.69
	mean	10.334	9.732	5.362	6.696	7.736
	sd	0.323002	0.391625	0.40764	0.365896	0.423651
	se	0.131865	0.15988	0.166418	0.149376	0.172955
				0.550966	1.24879	1.44275
	bilirubin
		sham	ovx	TAA	Gin low	Gin high
		0.578	0.678	1.67	1.23	1.01
		0.499	0.499	1.74	1.35	1.02
		0.601	0.601	1.69	1.34	1.21
		0.547	0.647	1.54	1.41	1.32
		0.578	0.668	1.49	1.25	1.08
	mean	0.5606	0.6186	1.626	1.316	1.128
	sd	0.0394246	0.0731252	0.105972	0.0746994	0.133679
	se	0.016095	0.0298533	0.0432628	0.0304959	0.0545741
				2.62852	0.809348	0.693727

## Sheet: ALP
ALP
	sham	ovx	TAA	Gin low	Gin high
	90.24	90.24	140.25	107.25	98.25
	88	99.1	149.32	124.25	94.25
	77.08	88.14	136.25	125.25	90.34
	86.32	86.32	145.25	110.25	108.25
	87.02	77.12	127.25	102.25	101.01
mean	85.732	88.184	139.664	113.85	98.42
sd	5.05786	7.89422	8.52273	10.3586	6.81985
se	2.06486	3.2228	3.47939	4.22887	2.78419
			1.58378	0.815171	0.704691

## Sheet: TAC
				serum			mM/L
								sham	ovx	TAA	Gin low	Gin high
								1.988	1.98	1.21	1.51	1.94
								2.211	2.1	1.4	1.59	1.62
								1.87	1.97	1.29	1.57	1.57
								2.09	1.79	1.16	1.69	1.69
								1.99	2.01	1.31	1.61	1.52
							mean	2.0298	1.97	1.274	1.594	1.668
							sd	0.127794	0.112916	0.0928978	0.0654217	0.16453
							se	0.0521715	0.0460977	0.0379254	0.0267083	0.0671689
										0.646701	1.25118	1.30926
Tissue
microM/mg protein
	sham	ovx	TAA	Gin low	Gin high
	205.74	198.24	150.11	188.21	180.25
	215.8	197.87	133.14	166.47	177.25
	240.24	200.14	145.36	133.36	190.2
	207.36	210.35	122.25	159.36	155.14
	200.87	224.25	127.25	155.32	161.2
mean	214.002	206.17	135.622	160.544	172.808
sd	15.6244	11.3192	11.83	19.8002	14.3571
se	6.37865	4.62103	4.82956	8.08339	5.86124
			0.657816	1.18376	1.27419

## Sheet: AGEs
					serum
							μg/ml
								sham	ovx	TAA	Gin low	Gin high
								0.21	0.25	0.578	0.54	0.34
								0.277	0.27	0.594	0.49	0.39
								0.24	0.31	0.601	0.47	0.37
								0.187	0.21	0.631	0.5	0.31
								0.189	0.199	0.577	0.51	0.29
							mean	0.2206	0.2478	0.5962	0.502	0.34
							sd	0.0380697	0.0452128	0.0220159	0.0258844	0.0412311
							se	0.0155419	0.0184581	0.00898795	0.0105672	0.0168325
										2.40597	0.841999	0.570278
Tissue
microg/mg of protein
	sham	ovx	TAA	Gin low	Gin high
	0.195	0.201	0.512	0.497	0.288
	0.136	0.178	0.541	0.475	0.354
	0.143	0.214	0.447	0.321	0.347
	0.129	0.189	0.521	0.356	0.369
	0.184	0.178	0.614	0.399	0.412
mean	0.1574	0.192	0.527	0.4096	0.354
sd	0.0299717	0.0155403	0.0600541	0.0754175	0.0447046
se	0.0122359	0.00634429	0.024517	0.0307891	0.0182506
			2.74479	0.77723	0.671727

## Sheet: TNF
							serum unit check
							pg/ml
								sham	ovx	TAA	Gin low	Gin high
					serum			5.12	6.12	12.48	11.25	9.25
								7.14	7.18	14.67	12.36	9.33
								5.01	7.99	13.65	10.25	10.25
								4.99	5.49	16.84	14.21	11.24
								6.14	6.07	13.57	9.25	12.36
							mean	5.68	6.57	14.242	11.464	10.486
							sd	0.946282	1.00092	1.64617	1.92124	1.32289
							se	0.386318	0.408626	0.672045	0.784345	0.540066
										2.16773	0.804943	0.736273
Tissue
pg/mg of protein
	sham	ovx	TAA	Gin low	Gin high
	0.421	0.445	0.801	0.653	0.602
	0.474	0.473	0.792	0.574	0.548
	0.372	0.463	0.891	0.616	0.534
	0.442	0.402	0.755	0.597	0.559
	0.464	0.495	0.743	0.711	0.53
mean	0.4346	0.4556	0.7964	0.6302	0.5546
sd	0.0405438	0.0349829	0.0582134	0.0536442	0.0288929
se	0.0165519	0.0142817	0.0237655	0.0219002	0.0117955
			1.74802	0.791311	0.696384

## Sheet: estrogen
pg/ml
	sham	ovx	TAA	Gin low	Gin high
	65.24	6.01	6.97	6.12	6.12
	69.21	7.14	10.25	7.14	5.12
	71.21	5.12	6.12	4.15	9.68
	59.21	9.1	5.14	10.12	9.25
	68.12	4.23	5.36	9.14	6.25
mean	66.598	6.32	6.768	7.334	7.284
sd	4.6593	1.8911	2.07472	2.38079	2.04407
se	1.90215	0.772037	0.847002	0.971955	0.834489
		0.0948977	1.07089	1.08363	1.07624

## Sheet: histo
	NFKB
	sham	ovx	TAA	Gin low	Gin high
	0	0	3	2	1
	0	0	3	2	0
	0	0	2	2	2
	0	0	3	2	1
	0	0	3	1	1
	0	0	3	1	1
	0	0	3	1	0
	0	0	2	2	2
	0	0	3	2	0
	0	0	2	2	1
mean	0	0	2.7	1.7	0.9
sd	0	0	0.483046	0.5	0.737865
se	0	0	0.197203	0.204124	0.301232
	MPO
	sham	ovx	TAA	Gin low	Gin high
	0	0	2	1	0
	0	0	2	1	0
	0	0	3	1	1
	0	0	3	2	1
	0	0	3	2	1
	0	0	3	2	1
	0	0	3	2	0
	0	0	3	0	1
	0	0	3	1	0
	0	0	3	1	1
mean	0	0	2.8	1.3	0.6
sd	0	0	0.421637	0.707107	0.516398
se	0	0	0.172133	0.288675	0.210819
